# Supplementary material for: Antibiotic exposure is associated with decreased risk of psychiatric disorders
Source: Front Pharmacol. 2024 Jan 8;14:1290052. doi: 10.3389/fphar.2023.1290052 (PMC10801048; doi:10.3389/fphar.2023.1290052)
Supplement: Supplementary file 1 [file Table2.XLSX]

## Sheet: Sheet1
Supplemental Table 2: Antibiotic Medications with TriNetX Codes, TriNetX Descriptions, and Antibiotic Categories
TriNetX Code	TriNetX Description	Antibiotic Category
10109	streptomycin	Aminoglycosides
10627	tobramycin	Aminoglycosides
142438	Gentamicin Sulfate (USP) (deprecated 2017)	Aminoglycosides
1596450	gentamicin	Aminoglycosides
2049549	plazomicin	Aminoglycosides
641	amikacin	Aminoglycosides
7299	neomycin	Aminoglycosides
AM300	AMINOGLYCOSIDES	Aminoglycosides
J01GB	Other aminoglycosides	Aminoglycosides
10207	sulfisoxazole	Anti-infectives, Other
10829	trimethoprim	Anti-infectives, Other
11124	vancomycin	Anti-infectives, Other
1291	bacitracin	Anti-infectives, Other
1539239	dalbavancin	Anti-infectives, Other
1540825	tedizolid	Anti-infectives, Other
1547611	oritavancin	Anti-infectives, Other
18994	benznidazole	Anti-infectives, Other
190376	linezolid	Anti-infectives, Other
2198944	lefamulin	Anti-infectives, Other
22299	daptomycin	Anti-infectives, Other
229367	quinupristin	Anti-infectives, Other
229369	dalfopristin	Anti-infectives, Other
2709	colistin	Anti-infectives, Other
3108	dapsone	Anti-infectives, Other
35616	rifamycin SV	Anti-infectives, Other
35619	rifaximin	Anti-infectives, Other
36314	secnidazole	Anti-infectives, Other
4550	fosfomycin	Anti-infectives, Other
473837	telavancin	Anti-infectives, Other
55672	rifabutin	Anti-infectives, Other
6922	metronidazole	Anti-infectives, Other
7994	pentamidine	Anti-infectives, Other
8536	polymyxin B	Anti-infectives, Other
AM900	ANTI-INFECTIVES,OTHER	Anti-infectives, Other
GU300	ANTI-INFECTIVES,VAGINAL	Anti-infectives, Other
OT109	ANTI-INFECTIVES,TOPICAL OTIC OTHER	Anti-infectives, Other
113374	aminosalicylate	Antituberculars
1364504	bedaquiline	Antituberculars
2198359	pretomanid	Antituberculars
3007	cycloserine	Antituberculars
35617	rifapentine	Antituberculars
4110	ethambutol	Antituberculars
4127	ethionamide	Antituberculars
6038	isoniazid	Antituberculars
7833	aminosalicylic acid	Antituberculars
78903	capreomycin	Antituberculars
8987	pyrazinamide	Antituberculars
9384	rifampin	Antituberculars
AM500	ANTITUBERCULARS	Antituberculars
1111103	fidaxomicin	Erythromycins/Macrolides
18631	azithromycin	Erythromycins/Macrolides
21212	clarithromycin	Erythromycins/Macrolides
4053	erythromycin	Erythromycins/Macrolides
AM200	ERYTHROMYCINS/MACROLIDES	Erythromycins/Macrolides
J01F	MACROLIDES, LINCOSAMIDES AND STREPTOGRAMINS	Erythromycins/Macrolides
J01FA	Macrolides	Erythromycins/Macrolides
235496	sodium phosphate, monobasic	Methenamine Salts Antimicrobials
6832	methenamine	Methenamine Salts Antimicrobials
88312	Special stain including interpretation and report; Group I for microorganisms (eg, acid fast, methenamine silver)	Methenamine Salts Antimicrobials
AM550	METHENAMINE SALTS ANTIMICROBIALS	Methenamine Salts Antimicrobials
4601	furazolidone	Nitrofurans Antimicrobials
7454	nitrofurantoin	Nitrofurans Antimicrobials
AM600	NITROFURANS ANTIMICROBIALS	Nitrofurans Antimicrobials
10167	sulbactam	Penicillins and Beta-lactam Antimicrobials
1040004	ceftaroline fosamil	Penicillins and Beta-lactam Antimicrobials
1040005	ceftaroline	Penicillins and Beta-lactam Antimicrobials
10591	ticarcillin	Penicillins and Beta-lactam Antimicrobials
119771	doripenem	Penicillins and Beta-lactam Antimicrobials
1266	azlocillin	Penicillins and Beta-lactam Antimicrobials
1597609	ceftolozane	Penicillins and Beta-lactam Antimicrobials
1603834	avibactam	Penicillins and Beta-lactam Antimicrobials
1945213	vaborbactam	Penicillins and Beta-lactam Antimicrobials
19552	cefprozil	Penicillins and Beta-lactam Antimicrobials
20481	cefepime	Penicillins and Beta-lactam Antimicrobials
20489	cefpodoxime	Penicillins and Beta-lactam Antimicrobials
20492	ceftibuten	Penicillins and Beta-lactam Antimicrobials
2176	cefaclor	Penicillins and Beta-lactam Antimicrobials
2177	cefadroxil	Penicillins and Beta-lactam Antimicrobials
2180	cefazolin	Penicillins and Beta-lactam Antimicrobials
2183	cefonicid	Penicillins and Beta-lactam Antimicrobials
2184137	relebactam	Penicillins and Beta-lactam Antimicrobials
2186	cefotaxime	Penicillins and Beta-lactam Antimicrobials
2187	cefotetan	Penicillins and Beta-lactam Antimicrobials
2189	cefoxitin	Penicillins and Beta-lactam Antimicrobials
2191	ceftazidime	Penicillins and Beta-lactam Antimicrobials
2193	ceftriaxone	Penicillins and Beta-lactam Antimicrobials
2194	cefuroxime	Penicillins and Beta-lactam Antimicrobials
2231	cephalexin	Penicillins and Beta-lactam Antimicrobials
2236	cephalothin	Penicillins and Beta-lactam Antimicrobials
2265702	cefiderocol	Penicillins and Beta-lactam Antimicrobials
25033	cefixime	Penicillins and Beta-lactam Antimicrobials
25037	cefdinir	Penicillins and Beta-lactam Antimicrobials
2540	cilastatin	Penicillins and Beta-lactam Antimicrobials
267073	Methicillin Sodium (deprecated 2016)	Penicillins and Beta-lactam Antimicrobials
29561	meropenem	Penicillins and Beta-lactam Antimicrobials
2968	cyclacillin	Penicillins and Beta-lactam Antimicrobials
325642	ertapenem	Penicillins and Beta-lactam Antimicrobials
3356	dicloxacillin	Penicillins and Beta-lactam Antimicrobials
37617	tazobactam	Penicillins and Beta-lactam Antimicrobials
48203	clavulanate	Penicillins and Beta-lactam Antimicrobials
5690	imipenem	Penicillins and Beta-lactam Antimicrobials
723	amoxicillin	Penicillins and Beta-lactam Antimicrobials
7233	nafcillin	Penicillins and Beta-lactam Antimicrobials
733	ampicillin	Penicillins and Beta-lactam Antimicrobials
7773	oxacillin	Penicillins and Beta-lactam Antimicrobials
7980	penicillin G	Penicillins and Beta-lactam Antimicrobials
7984	penicillin V	Penicillins and Beta-lactam Antimicrobials
8339	piperacillin	Penicillins and Beta-lactam Antimicrobials
83682	cefditoren	Penicillins and Beta-lactam Antimicrobials
85046-1	AmpC beta-lactamase by cefoTEtan to cefoTEtan+cloxacillin inhibitory concentration ratio [Presence] by ARD gradient strip	Penicillins and Beta-lactam Antimicrobials
AM110	PENICILLIN-G RELATED PENICILLINS	Penicillins and Beta-lactam Antimicrobials
AM111	PENICILLINS,AMINO DERIVATIVES	Penicillins and Beta-lactam Antimicrobials
AM112	PENICILLINASE-RESISTANT PENICILLINS	Penicillins and Beta-lactam Antimicrobials
AM113	EXTENDED SPECTRUM PENICILLINS	Penicillins and Beta-lactam Antimicrobials
AM114	PENICILLINS AND BETA-LACTAM ANTIMICROBIALS	Penicillins and Beta-lactam Antimicrobials
AM119	BETA-LACTAMS ANTIMICROBIALS,OTHER	Penicillins and Beta-lactam Antimicrobials
J01C	BETA-LACTAM ANTIBACTERIALS, PENICILLINS	Penicillins and Beta-lactam Antimicrobials
J01CA	Penicillins with extended spectrum	Penicillins and Beta-lactam Antimicrobials
J01CE	Beta-lactamase sensitive penicillins	Penicillins and Beta-lactam Antimicrobials
J01CF	Beta-lactamase resistant penicillins	Penicillins and Beta-lactam Antimicrobials
J01CG	Beta-lactamase inhibitors	Penicillins and Beta-lactam Antimicrobials
J01D	OTHER BETA-LACTAM ANTIBACTERIALS	Penicillins and Beta-lactam Antimicrobials
LP232455-8	Metallo beta-lactamase by imipenem to imipenem+EDTA inhibitory concentration ratio	Penicillins and Beta-lactam Antimicrobials
LP232456-6	Metallo beta-lactamase by meropenem to meropenem+EDTA inhibitory concentration ratio	Penicillins and Beta-lactam Antimicrobials
LP232457-4	AmpC beta-lactamase by cefoTEtan to cefoTEtan+cloxacillin inhibitory concentration ratio	Penicillins and Beta-lactam Antimicrobials
LP380143-0	AmpC beta-lactamase by cefoTEtan to cefoTEtan+cloxacillin inhibitory concentration ratio | Isolate | Antibiotic susceptibilities	Penicillins and Beta-lactam Antimicrobials
10171	sulfadiazine	Sulfonamide/Related Antimicrobials
10176	sulfamerazine	Sulfonamide/Related Antimicrobials
10180	sulfamethoxazole	Sulfonamide/Related Antimicrobials
AM650	SULFONAMIDE/RELATED ANTIMICROBIALS	Sulfonamide/Related Antimicrobials
10395	tetracycline	Tetracyclines
2055906	eravacycline	Tetracyclines
2059018	sarecycline	Tetracyclines
2059269	omadacycline	Tetracyclines
3154	demeclocycline	Tetracyclines
3640	doxycycline	Tetracyclines
384455	tigecycline	Tetracyclines
6980	minocycline	Tetracyclines
7821	oxytetracycline	Tetracyclines
AM250	TETRACYCLINES	Tetracyclines
J01A	TETRACYCLINES	Tetracyclines
J01AA	Tetracyclines	Tetracyclines
2582	clindamycin	lincomycins
6398	lincomycin	lincomycins
AM350	LINCOMYCINS	lincomycins
138099	gemifloxacin	quinolones
139462	moxifloxacin	quinolones
1927663	delafloxacin	quinolones
2551	ciprofloxacin	quinolones
37771	temafloxacin	quinolones
7517	norfloxacin	quinolones
7623	ofloxacin	quinolones
82122	levofloxacin	quinolones
AM400	QUINOLONES	quinolones
J01MA	Fluoroquinolones	quinolones
J01MB	Other quinolones	quinolones
S01AE	Fluoroquinolones	quinolones
