# Supplementary material for: Antibiotic exposure is associated with decreased risk of psychiatric disorders
Source: Front Pharmacol. 2024 Jan 8;14:1290052. doi: 10.3389/fphar.2023.1290052 (PMC10801048; doi:10.3389/fphar.2023.1290052)
Supplement: Supplementary file 2 [file Table3.XLSX]

## Sheet: Sheet1
Supplemental Table 3: List of Demographic Weighting Variables
Variable	Coding
Sex*	Female; Male
Age at Hospitalization**	Continuous, years (18-86)
Race	American Indian, Alaska Native; Asian; Black, African American; Native Hawaiian, Other Pacific Islander; White; Unknown
Ethnicity	Hispanic, Latino; Not Hispanic, Latino; Unknown
Length of Hospitalization	Continuous, years (0-4.69)
* Sex was included only in models stratified by age group.
**Age at Hospitalization was only included in models stratified by sex.
