# Supplementary material for: Antibiotic exposure is associated with decreased risk of psychiatric disorders
Source: Front Pharmacol. 2024 Jan 8;14:1290052. doi: 10.3389/fphar.2023.1290052 (PMC10801048; doi:10.3389/fphar.2023.1290052)
Supplement: Supplementary file 3 [file Table6.XLSX]

## Sheet: Sheet1
Supplemental Table 6: Codes and Groupings for Weighting Variable Risk Factors
TriNetX Code	TriNetX Description	Sub-Category	General Category
183388004	Aversion therapy - alcoholism	Risk Factors	Risk Factors
185780005	Stress monitoring first letter	Risk Factors	Risk Factors
185781009	Stress monitoring second letter	Risk Factors	Risk Factors
185782002	Stress monitoring third letter	Risk Factors	Risk Factors
185783007	Stress monitoring verbal invite	Risk Factors	Risk Factors
185784001	Stress monitoring telephone invite	Risk Factors	Risk Factors
20093000	Alcohol rehabilitation and detoxification	Risk Factors	Risk Factors
225977007	Alleviating anxiety	Risk Factors	Risk Factors
226060000	Stress management	Risk Factors	Risk Factors
228560001	Anxiety management training	Risk Factors	Risk Factors
23915005	Combined alcohol and drug rehabilitation and detoxification	Risk Factors	Risk Factors
24165007	Alcoholism counseling	Risk Factors	Risk Factors
27525-5	Alcohol-substance abuse rehabilitation treatment plan, Medication Dosage (deprecated 2020)	Risk Factors	Risk Factors
295.05	Simple type schizophrenia, in remission	Risk Factors	Risk Factors
295.15	Disorganized type schizophrenia, in remission	Risk Factors	Risk Factors
295.25	Catatonic type schizophrenia, in remission	Risk Factors	Risk Factors
295.35	Paranoid type schizophrenia, in remission	Risk Factors	Risk Factors
295.45	Schizophreniform disorder, in remission	Risk Factors	Risk Factors
295.55	Latent schizophrenia, in remission	Risk Factors	Risk Factors
295.65	Schizophrenic disorders, residual type, in remission	Risk Factors	Risk Factors
295.75	Schizoaffective disorder, in remission	Risk Factors	Risk Factors
295.85	Other specified types of schizophrenia, in remission	Risk Factors	Risk Factors
295.95	Unspecified schizophrenia, in remission	Risk Factors	Risk Factors
296.05	Bipolar I disorder, single manic episode, in partial or unspecified remission	Risk Factors	Risk Factors
296.06	Bipolar I disorder, single manic episode, in full remission	Risk Factors	Risk Factors
296.15	Manic affective disorder, recurrent episode, in partial or unspecified remission	Risk Factors	Risk Factors
296.16	Manic affective disorder, recurrent episode, in full remission	Risk Factors	Risk Factors
296.25	Major depressive affective disorder, single episode, in partial or unspecified remission	Risk Factors	Risk Factors
296.26	Major depressive affective disorder, single episode, in full remission	Risk Factors	Risk Factors
296.35	Major depressive affective disorder, recurrent episode, in partial or unspecified remission	Risk Factors	Risk Factors
296.36	Major depressive affective disorder, recurrent episode, in full remission	Risk Factors	Risk Factors
296.45	Bipolar I disorder, most recent episode (or current) manic, in partial or unspecified remission	Risk Factors	Risk Factors
296.46	Bipolar I disorder, most recent episode (or current) manic, in full remission	Risk Factors	Risk Factors
296.55	Bipolar I disorder, most recent episode (or current) depressed, in partial or unspecified remission	Risk Factors	Risk Factors
296.56	Bipolar I disorder, most recent episode (or current) depressed, in full remission	Risk Factors	Risk Factors
296.65	Bipolar I disorder, most recent episode (or current) mixed, in partial or unspecified remission	Risk Factors	Risk Factors
296.66	Bipolar I disorder, most recent episode (or current) mixed, in full remission	Risk Factors	Risk Factors
303.93	Other and unspecified alcohol dependence, in remission	Risk Factors	Risk Factors
304.03	Opioid type dependence, in remission	Risk Factors	Risk Factors
304.13	Sedative, hypnotic or anxiolytic dependence, in remission	Risk Factors	Risk Factors
304.23	Cocaine dependence, in remission	Risk Factors	Risk Factors
304.33	Cannabis dependence, in remission	Risk Factors	Risk Factors
304.43	Amphetamine and other psychostimulant dependence, in remission	Risk Factors	Risk Factors
304.53	Hallucinogen dependence, in remission	Risk Factors	Risk Factors
304.63	Other specified drug dependence, in remission	Risk Factors	Risk Factors
304.83	Combinations of drug dependence excluding opioid type drug, in remission	Risk Factors	Risk Factors
304.93	Unspecified drug dependence, in remission	Risk Factors	Risk Factors
304639001	Stress mapping	Risk Factors	Risk Factors
305	Nondependent abuse of drugs	Risk Factors	Risk Factors
305.03	Alcohol abuse, in remission	Risk Factors	Risk Factors
305.23	Cannabis abuse, in remission	Risk Factors	Risk Factors
305.33	Hallucinogen abuse, in remission	Risk Factors	Risk Factors
305.43	Sedative, hypnotic or anxiolytic abuse, in remission	Risk Factors	Risk Factors
305.53	Opioid abuse, in remission	Risk Factors	Risk Factors
305.63	Cocaine abuse, in remission	Risk Factors	Risk Factors
305.73	Amphetamine or related acting sympathomimetic abuse, in remission	Risk Factors	Risk Factors
305.83	Antidepressant type abuse, in remission	Risk Factors	Risk Factors
305.93	Other, mixed, or unspecified drug abuse, in remission	Risk Factors	Risk Factors
308509006	Stress monitoring call	Risk Factors	Risk Factors
310430006	Stress monitoring invitation	Risk Factors	Risk Factors
313087008	Anxiety counseling	Risk Factors	Risk Factors
315600006	Stress counseling	Risk Factors	Risk Factors
35637008	Alcohol rehabilitation	Risk Factors	Risk Factors
401174001	Depression management program	Risk Factors	Risk Factors
413130000	Alcohol disorder monitoring	Risk Factors	Risk Factors
413473000	Alcohol consumption counseling	Risk Factors	Risk Factors
417096006	Referral to community drug and alcohol team	Risk Factors	Risk Factors
428201000124103	Counseling for depression	Risk Factors	Risk Factors
429291000124102	Alcohol brief intervention	Risk Factors	Risk Factors
439903005	Self-monitoring of alcohol intake	Risk Factors	Risk Factors
440671000124106	Management of alcohol intake	Risk Factors	Risk Factors
62213004	Combined alcohol and drug rehabilitation	Risk Factors	Risk Factors
64297001	Detoxication psychiatric therapy for alcoholism	Risk Factors	Risk Factors
707166002	Alcohol reduction program	Risk Factors	Risk Factors
710060004	Management of anxiety	Risk Factors	Risk Factors
711118008	Facilitation of alcohol abuse recovery	Risk Factors	Risk Factors
720175009	Alcohol harm reduction program	Risk Factors	Risk Factors
720178006	Alcohol twelve step program	Risk Factors	Risk Factors
763482000	Monitoring for stress	Risk Factors	Risk Factors
768835002	Depression care management	Risk Factors	Risk Factors
87106005	Combined alcohol and drug detoxification	Risk Factors	Risk Factors
94.46	Alcoholism counseling	Risk Factors	Risk Factors
94.6	Alcohol and drug rehabilitation and detoxification	Risk Factors	Risk Factors
94.61	Alcohol rehabilitation	Risk Factors	Risk Factors
94.63	Alcohol rehabilitation and detoxification	Risk Factors	Risk Factors
94.67	Combined alcohol and drug rehabilitation	Risk Factors	Risk Factors
94.68	Combined alcohol and drug detoxification	Risk Factors	Risk Factors
94.69	Combined alcohol and drug rehabilitation and detoxification	Risk Factors	Risk Factors
980	Toxic effect of alcohol	Risk Factors	Risk Factors
980.9	Toxic effect of unspecified alcohol	Risk Factors	Risk Factors
A06AH	Peripheral opioid receptor antagonists	Risk Factors	Risk Factors
AD100	ALCOHOL DETERRENTS	Risk Factors	Risk Factors
F10.11	Alcohol abuse, in remission	Risk Factors	Risk Factors
F10.21	Alcohol dependence, in remission	Risk Factors	Risk Factors
F11.11	Opioid abuse, in remission	Risk Factors	Risk Factors
F11.21	Opioid dependence, in remission	Risk Factors	Risk Factors
F12.11	Cannabis abuse, in remission	Risk Factors	Risk Factors
F12.21	Cannabis dependence, in remission	Risk Factors	Risk Factors
F13.11	Sedative, hypnotic or anxiolytic abuse, in remission	Risk Factors	Risk Factors
F13.21	Sedative, hypnotic or anxiolytic dependence, in remission	Risk Factors	Risk Factors
F14.11	Cocaine abuse, in remission	Risk Factors	Risk Factors
F14.21	Cocaine dependence, in remission	Risk Factors	Risk Factors
F15.11	Other stimulant abuse, in remission	Risk Factors	Risk Factors
F15.21	Other stimulant dependence, in remission	Risk Factors	Risk Factors
F16.11	Hallucinogen abuse, in remission	Risk Factors	Risk Factors
F16.21	Hallucinogen dependence, in remission	Risk Factors	Risk Factors
F18.11	Inhalant abuse, in remission	Risk Factors	Risk Factors
F18.21	Inhalant dependence, in remission	Risk Factors	Risk Factors
F19.11	Other psychoactive substance abuse, in remission	Risk Factors	Risk Factors
F19.21	Other psychoactive substance dependence, in remission	Risk Factors	Risk Factors
F30.3	Manic episode in partial remission	Risk Factors	Risk Factors
F30.4	Manic episode in full remission	Risk Factors	Risk Factors
F31.7	Bipolar disorder, currently in remission	Risk Factors	Risk Factors
F31.70	Bipolar disorder, currently in remission, most recent episode unspecified	Risk Factors	Risk Factors
F31.71	Bipolar disorder, in partial remission, most recent episode hypomanic	Risk Factors	Risk Factors
F31.72	Bipolar disorder, in full remission, most recent episode hypomanic	Risk Factors	Risk Factors
F31.73	Bipolar disorder, in partial remission, most recent episode manic	Risk Factors	Risk Factors
F31.74	Bipolar disorder, in full remission, most recent episode manic	Risk Factors	Risk Factors
F31.75	Bipolar disorder, in partial remission, most recent episode depressed	Risk Factors	Risk Factors
F31.76	Bipolar disorder, in full remission, most recent episode depressed	Risk Factors	Risk Factors
F31.77	Bipolar disorder, in partial remission, most recent episode mixed	Risk Factors	Risk Factors
F31.78	Bipolar disorder, in full remission, most recent episode mixed	Risk Factors	Risk Factors
F32.4	Major depressive disorder, single episode, in partial remission	Risk Factors	Risk Factors
F32.5	Major depressive disorder, single episode, in full remission	Risk Factors	Risk Factors
F33.4	Major depressive disorder, recurrent, in remission	Risk Factors	Risk Factors
F33.40	Major depressive disorder, recurrent, in remission, unspecified	Risk Factors	Risk Factors
F33.41	Major depressive disorder, recurrent, in partial remission	Risk Factors	Risk Factors
F33.42	Major depressive disorder, recurrent, in full remission	Risk Factors	Risk Factors
G0443	Brief face-to-face behavioral counseling for alcohol misuse, 15 minutes	Risk Factors	Risk Factors
H0005	Alcohol and/or drug services; group counseling by a clinician	Risk Factors	Risk Factors
H0006	Alcohol and/or drug services; case management	Risk Factors	Risk Factors
H0007	Alcohol and/or drug services; crisis intervention (outpatient)	Risk Factors	Risk Factors
H0008	Alcohol and/or drug services; sub-acute detoxification (hospital inpatient)	Risk Factors	Risk Factors
H0009	Alcohol and/or drug services; acute detoxification (hospital inpatient)	Risk Factors	Risk Factors
H0010	Alcohol and/or drug services; sub-acute detoxification (residential addiction program inpatient)	Risk Factors	Risk Factors
H0011	Alcohol and/or drug services; acute detoxification (residential addiction program inpatient)	Risk Factors	Risk Factors
H0012	Alcohol and/or drug services; sub-acute detoxification (residential addiction program outpatient)	Risk Factors	Risk Factors
H0013	Alcohol and/or drug services; acute detoxification (residential addiction program outpatient)	Risk Factors	Risk Factors
H0014	Alcohol and/or drug services; ambulatory detoxification	Risk Factors	Risk Factors
H0015	Alcohol and/or drug services; intensive outpatient (treatment program that operates at least 3 hours/day and at least 3 days/week and is based on an i	Risk Factors	Risk Factors
H0016	Alcohol and/or drug services; medical/somatic (medical intervention in ambulatory setting)	Risk Factors	Risk Factors
H0020	Alcohol and/or drug services; methadone administration and/or service (provision of the drug by a licensed program)	Risk Factors	Risk Factors
H0022	Alcohol and/or drug intervention service (planned facilitation)	Risk Factors	Risk Factors
H0047	Alcohol and/or other drug abuse services, not otherwise specified	Risk Factors	Risk Factors
H0050	Alcohol and/or drug services, brief intervention, per 15 minutes	Risk Factors	Risk Factors
H2034	Alcohol and/or drug abuse halfway house services, per diem	Risk Factors	Risk Factors
H2035	Alcohol and/or other drug treatment program, per hour	Risk Factors	Risk Factors
H2036	Alcohol and/or other drug treatment program, per diem	Risk Factors	Risk Factors
S9454	Stress management classes, non-physician provider, per session	Risk Factors	Risk Factors
T1006	Alcohol and/or substance abuse services, family/couple counseling	Risk Factors	Risk Factors
T1007	Alcohol and/or substance abuse services, treatment plan development and/or modification	Risk Factors	Risk Factors
T1012	Alcohol and/or substance abuse services, skills development	Risk Factors	Risk Factors
T51	Toxic effect of alcohol	Risk Factors	Risk Factors
T51.9	Toxic effect of unspecified alcohol	Risk Factors	Risk Factors
V61.41	Alcoholism in family	Risk Factors	Risk Factors
Z63.72	Alcoholism and drug addiction in family	Risk Factors	Risk Factors
Z71.42	Counseling for family member of alcoholic	Risk Factors	Risk Factors
Z81.1	Family history of alcohol abuse and dependence	Risk Factors	Risk Factors
