# Supplementary material for: Antibiotic exposure is associated with decreased risk of psychiatric disorders
Source: Front Pharmacol. 2024 Jan 8;14:1290052. doi: 10.3389/fphar.2023.1290052 (PMC10801048; doi:10.3389/fphar.2023.1290052)
Supplement: Supplementary file 5 [file Table4.XLSX]

## Sheet: Sheet1
Supplemental Table 4: List of Diagnostic and Medication Weighting Variables
Variable	Coding
Allergy to antibiotic/antiinfective agents	Yes, No
Antibiotics Post-Discharge	Yes, No
CNS medications	Yes, No
Diabetes	Yes, No
Diseases of the heart / vasculature	Yes, No
Factors influencing mental health status	Yes, No
Healthcare encounters	Yes, No
Hormones/synthetics/modifiers	Yes, No
Inflammation	Yes, No
Lack of normal physiological development	Yes, No
Lifestyle/environmental stressors	Yes, No
Malnutrition and nutritional deficiencies	Yes, No
Muscloskeletal / joint / connective tissue diseases	Yes, No
Nicotine Use	Yes, No
Obesity	Yes, No
Other CNS-related issues	Yes, No
Other metabolic disorders	Yes, No
Pain	Yes, No
Respiratory diseases/illnesses	Yes, No
Risk Factors	Yes, No
Thyroid	Yes, No
