# Supplementary material for: Antibiotic exposure is associated with decreased risk of psychiatric disorders
Source: Front Pharmacol. 2024 Jan 8;14:1290052. doi: 10.3389/fphar.2023.1290052 (PMC10801048; doi:10.3389/fphar.2023.1290052)
Supplement: Supplementary file 7 [file Table5.XLSX]

## Sheet: Sheet1
Supplemental Table 5: Codes and Groupings for Diagnostic and Medication Weighting Variables
TriNetX code	TriNetX code system	TriNetX code description	Matching Group	Matching Group Label	code label
AM000	VA	ANTIMICROBIALS	group00	Antimicrobials	code1	in paper
CN000	VA	CENTRAL NERVOUS SYSTEM MEDICATIONS	group01	CNS meds	code2
E08-E13	ICD-10-CM	Diabetes mellitus	group02	Diabetes	code3
E20	ICD-10-CM	Hypoparathyroidism	group03	Thyroid / endocrine issues	code4
E20-E35	ICD-10-CM	Disorders of other endocrine glands	group03	Thyroid / endocrine issues	code4
E66	ICD-10-CM	Overweight and obesity	group04	Obesity	code5
E70-E88	ICD-10-CM	Metabolic disorders	group05	Other metabolic disorders	code6
I00-I02	ICD-10-CM	Acute rheumatic fever	group06	Diseases of the heart / vasculature	code7
I05-I09	ICD-10-CM	Chronic rheumatic heart diseases	group06	Diseases of the heart / vasculature	code7
I10-I16	ICD-10-CM	Hypertensive diseases	group06	Diseases of the heart / vasculature	code7
I20-I25	ICD-10-CM	Ischemic heart diseases	group06	Diseases of the heart / vasculature	code7
I26-I28	ICD-10-CM	Pulmonary heart disease and diseases of pulmonary circulation	group06	Diseases of the heart / vasculature	code7
I30-I52	ICD-10-CM	Other forms of heart disease	group06	Diseases of the heart / vasculature	code7
I60-I69	ICD-10-CM	Cerebrovascular diseases	group06	Diseases of the heart / vasculature	code7
I70-I79	ICD-10-CM	Diseases of arteries, arterioles and capillaries	group06	Diseases of the heart / vasculature	code7
I97	ICD-10-CM	Intraoperative and postprocedural complications and disorders of circulatory system, not elsewhere classified	group06	Diseases of the heart / vasculature	code7
J00-J06	ICD-10-CM	Acute upper respiratory infections	group07	Respiratory diseases/illnesses	code8
J09-J18	ICD-10-CM	Influenza and pneumonia	group07	Respiratory diseases/illnesses	code8
J20-J22	ICD-10-CM	Other acute lower respiratory infections	group07	Respiratory diseases/illnesses	code8
J30-J39	ICD-10-CM	Other diseases of upper respiratory tract	group07	Respiratory diseases/illnesses	code8
J40-J47	ICD-10-CM	Chronic lower respiratory diseases	group07	Respiratory diseases/illnesses	code8
J60-J70	ICD-10-CM	Lung diseases due to external agents	group07	Respiratory diseases/illnesses	code8
J80-J84	ICD-10-CM	Other respiratory diseases principally affecting the interstitium	group07	Respiratory diseases/illnesses	code8
J95	ICD-10-CM	Intraoperative and postprocedural complications and disorders of respiratory system, not elsewhere classified	group07	Respiratory diseases/illnesses	code8
J96-J99	ICD-10-CM	Other diseases of the respiratory system	group07	Respiratory diseases/illnesses	code8
M00-M02	ICD-10-CM	Infectious arthropathies	group08	Muscloskeletal, joint, connective tissue diseases	code9
M04	ICD-10-CM	Autoinflammatory syndromes	group08	Muscloskeletal, joint, connective tissue diseases	code9
M05-M14	ICD-10-CM	Inflammatory polyarthropathies	group08	Muscloskeletal, joint, connective tissue diseases	code9
M15-M19	ICD-10-CM	Osteoarthritis	group08	Muscloskeletal, joint, connective tissue diseases	code9
M45-M49	ICD-10-CM	Spondylopathies	group08	Muscloskeletal, joint, connective tissue diseases	code9
M50-M54	ICD-10-CM	Other dorsopathies	group08	Muscloskeletal, joint, connective tissue diseases	code9
M60	ICD-10-CM	Myositis	group08	Muscloskeletal, joint, connective tissue diseases	code9
R41	ICD-10-CM	Other symptoms and signs involving cognitive functions and awareness	group09	Other CNS-related issues	code10
R47-R49	ICD-10-CM	Symptoms and signs involving speech and voice	group09	Other CNS-related issues	code10
R51	ICD-10-CM	Headache	group09	Other CNS-related issues	code10
R53	ICD-10-CM	Malaise and fatigue	group09	Other CNS-related issues	code10
R56	ICD-10-CM	Convulsions, not elsewhere classified	group09	Other CNS-related issues	code10
R90	ICD-10-CM	Abnormal findings on diagnostic imaging of central nervous system	group09	Other CNS-related issues	code10
R50	ICD-10-CM	Fever of other and unknown origin	group10	Inflammation / infection	code11
R65	ICD-10-CM	Symptoms and signs specifically associated with systemic inflammation and infection	group10	Inflammation / infection	code11
HS050	VA	HORMONES/SYNTHETICS/MODIFIERS	group10	Inflammation / infection	code11
R52	ICD-10-CM	Pain, unspecified	group11	Pain	code12
CN100-CN105	VA	CENTRAL NERVOUS SYSTEM MEDICATIONS	group11	Pain	code12
R62	ICD-10-CM	Lack of expected normal physiological development in childhood and adults	group12	Lack of normal physiological development	code13
R63	ICD-10-CM	Symptoms and signs concerning food and fluid intake	group13	Malnutrition and nutritional deficiencies	code14
R78	ICD-10-CM	Findings of drugs and other substances, not normally found in blood	group14	Factors influencing mental health status	code15
Z81	ICD-10-CM	Family history of mental and behavioral disorders	group14	Factors influencing mental health status	code15
Z85	ICD-10-CM	Personal history of malignant neoplasm	group14	Factors influencing mental health status	code15
Z86.5	ICD-10-CM	Personal history of mental and behavioral disorders	group14	Factors influencing mental health status	code15
Z86.51	ICD-10-CM	Personal history of combat and operational stress reaction	group14	Factors influencing mental health status	code15
Z86.59	ICD-10-CM	Personal history of other mental and behavioral disorders	group14	Factors influencing mental health status	code15
Z86.6	ICD-10-CM	Personal history of diseases of the nervous system and sense organs	group14	Factors influencing mental health status	code15
Z86.61	ICD-10-CM	Personal history of infections of the central nervous system	group14	Factors influencing mental health status	code15
Z86.69	ICD-10-CM	Personal history of other diseases of the nervous system and sense organs	group14	Factors influencing mental health status	code15
Z87.820	ICD-10-CM	Personal history of traumatic brain injury	group14	Factors influencing mental health status	code15
Z87.891	ICD-10-CM	Personal history of nicotine dependence	group14	Factors influencing mental health status	code15
Z00-Z13	ICD-10-CM	Persons encountering health services for examinations	group15	Healthcare encounters	code16
Z23	ICD-10-CM	Encounter for immunization	group15	Healthcare encounters	code16
Z29.1	ICD-10-CM	Encounter for prophylactic immunotherapy	group15	Healthcare encounters	code16
Z30-Z39	ICD-10-CM	Persons encountering health services in circumstances related to reproduction	group15	Healthcare encounters	code16
Z40-Z53	ICD-10-CM	Encounters for other specific health care	group15	Healthcare encounters	code16
Z55-Z65	ICD-10-CM	Persons with potential health hazards related to socioeconomic and psychosocial circumstances	group15	Healthcare encounters	code16
Z70	ICD-10-CM	Counseling related to sexual attitude, behavior and orientation	group15	Healthcare encounters	code16
Z71	ICD-10-CM	Persons encountering health services for other counseling and medical advice, not elsewhere classified	group15	Healthcare encounters	code16
Z72	ICD-10-CM	Problems related to lifestyle	group16	Lifestyle/environmental stressors	code17
Z73.0	ICD-10-CM	Burn-out	group16	Lifestyle/environmental stressors	code17
Z74	ICD-10-CM	Problems related to care provider dependency	group16	Lifestyle/environmental stressors	code17
Z75	ICD-10-CM	Problems related to medical facilities and other health care	group16	Lifestyle/environmental stressors	code17
Z76	ICD-10-CM	Persons encountering health services in other circumstances	group16	Lifestyle/environmental stressors	code17
Z77	ICD-10-CM	Other contact with and (suspected) exposures hazardous to health	group16	Lifestyle/environmental stressors	code17
Z88.0	ICD-10-CM	Allergy status to penicillin	group18	Allergy to antibiotic/antiinfective agents	code18
Z88.1	ICD-10-CM	Allergy status to other antibiotic agents status	group18	Allergy to antibiotic/antiinfective agents	code18
Z88.2	ICD-10-CM	Allergy status to sulfonamides status	group18	Allergy to antibiotic/antiinfective agents	code18
Z88.3	ICD-10-CM	Allergy status to other anti-infective agents status	group18	Allergy to antibiotic/antiinfective agents	code18
HS000	VA	HORMONES/SYNTHETICS/MODIFIERS	group19	Hormones/synthetics/modifiers	code19
