# Supplementary material for: Antibiotic exposure is associated with decreased risk of psychiatric disorders
Source: Front Pharmacol. 2024 Jan 8;14:1290052. doi: 10.3389/fphar.2023.1290052 (PMC10801048; doi:10.3389/fphar.2023.1290052)
Supplement: Supplementary file 8 [file Table7.XLSX]

## Sheet: Sheet1
Supplemental Table 7: Codes and Groupings for Weighting Variable Nicotine Use
TriNetX Code	TriNetX Description	Sub-Category	General Category
F17.22	Nicotine dependence, chewing tobacco	Chewing Tobacco	Nicotine Use
F17.220	Nicotine dependence, chewing tobacco, uncomplicated	Chewing Tobacco	Nicotine Use
F17.221	Nicotine dependence, chewing tobacco, in remission	Chewing Tobacco	Nicotine Use
F17.223	Nicotine dependence, chewing tobacco, with withdrawal	Chewing Tobacco	Nicotine Use
F17.228	Nicotine dependence, chewing tobacco, with other nicotine-induced disorders	Chewing Tobacco	Nicotine Use
F17.229	Nicotine dependence, chewing tobacco, with unspecified nicotine-induced disorders	Chewing Tobacco	Nicotine Use
F17.21	Nicotine dependence, cigarettes	Cigarettes	Nicotine Use
F17.210	Nicotine dependence, cigarettes, uncomplicated	Cigarettes	Nicotine Use
F17.211	Nicotine dependence, cigarettes, in remission	Cigarettes	Nicotine Use
F17.213	Nicotine dependence, cigarettes, with withdrawal	Cigarettes	Nicotine Use
F17.218	Nicotine dependence, cigarettes, with other nicotine-induced disorders	Cigarettes	Nicotine Use
F17.219	Nicotine dependence, cigarettes, with unspecified nicotine-induced disorders	Cigarettes	Nicotine Use
390905006	Nicotine replacement therapy provided free	Nicotine Replacement	Nicotine Use
S4990	Nicotine patches, legend	Nicotine Replacement	Nicotine Use
S4991	Nicotine patches, non-legend	Nicotine Replacement	Nicotine Use
305.1	Tobacco use disorder	Nicotine/Tobacco	Nicotine Use
F17.2	Nicotine dependence	Nicotine/Tobacco	Nicotine Use
F17.20	Nicotine dependence, unspecified	Nicotine/Tobacco	Nicotine Use
F17.200	Nicotine dependence, unspecified, uncomplicated	Nicotine/Tobacco	Nicotine Use
F17.201	Nicotine dependence, unspecified, in remission	Nicotine/Tobacco	Nicotine Use
F17.203	Nicotine dependence unspecified, with withdrawal	Nicotine/Tobacco	Nicotine Use
F17.208	Nicotine dependence, unspecified, with other nicotine-induced disorders	Nicotine/Tobacco	Nicotine Use
F17.209	Nicotine dependence, unspecified, with unspecified nicotine-induced disorders	Nicotine/Tobacco	Nicotine Use
G6055	Nicotine (deprecated 2015)	Nicotine/Tobacco	Nicotine Use
LP16219-5	Nicotine	Nicotine/Tobacco	Nicotine Use
LP29089-7	Nicotine+Cotinine	Nicotine/Tobacco	Nicotine Use
F17.29	Nicotine dependence, other tobacco product	Other Tobacco Products	Nicotine Use
F17.290	Nicotine dependence, other tobacco product, uncomplicated	Other Tobacco Products	Nicotine Use
F17.291	Nicotine dependence, other tobacco product, in remission	Other Tobacco Products	Nicotine Use
F17.293	Nicotine dependence, other tobacco product, with withdrawal	Other Tobacco Products	Nicotine Use
F17.298	Nicotine dependence, other tobacco product, with other nicotine-induced disorders	Other Tobacco Products	Nicotine Use
F17.299	Nicotine dependence, other tobacco product, with unspecified nicotine-induced disorders	Other Tobacco Products	Nicotine Use
